# Supplementary material for: Species-Scale Genomic Analysis of Staphylococcus aureus Genes Influencing Phage Host Range and Their Relationships to Virulence and Antibiotic Resistance Genes
Source: mSystems. 2022 Jan 18;7(1):e01083-21. doi: 10.1128/msystems.01083-21 (PMC8765062; doi:10.1128/msystems.01083-21)
Supplement: TABLE S1 [file msystems.01083-21-st001.xlsx]

## Sheet: Sheet1
Gene name	Taxon	Coordinates	Complement	Left coordinate	Right coordinate	Accession	Class	Subclass	Reference
tagO	S. aureus N315	800380-801435	no	800380	801435	NC_002745.2	Adsorption	Receptor	Kuroda et al., Lancet, 2001
tagA/tarA	S. aureus N315	685072-685836	no	685072	685836	NC_002745.2	Adsorption	Receptor	Kuroda et al., Lancet, 2001; Qian et al., BMC Genomics, 2006
tagB/tarB	S. aureus N315	687949-689052	no	687949	689052	NC_002745.2	Adsorption	Receptor	Kuroda et al., Lancet, 2001; Qian et al., BMC Genomics, 2006
tagF/tarF	S. aureus N315	296796-297965	no	296796	297965	NC_002745.2	Adsorption	Receptor	Kuroda et al., Lancet, 2001; Qian et al., BMC Genomics, 2006
tarI1	S. aureus N315	298241-298957	no	298241	298957	NC_002745.2	Adsorption	Receptor	Kuroda et al., Lancet, 2001; Qian et al., BMC Genomics, 2006
tarJ1	S. aureus N315	298950-299975	no	298950	299975	NC_002745.2	Adsorption	Receptor	Kuroda et al., Lancet, 2001; Qian et al., BMC Genomics, 2006
tarL	S. aureus N315	299997-301685	no	299997	301685	NC_002745.2	Adsorption	Receptor	Kuroda et al., Lancet, 2001; Qian et al., BMC Genomics, 2006
tarI2 (tarI’)	S. aureus N315	292918-293634	no	292918	293634	NC_002745.2	Adsorption	Receptor	Kuroda et al., Lancet, 2001; Qian et al., BMC Genomics, 2006
tarJ2 (tarJ’)	S. aureus N315	293627-294652	no	293627	294652	NC_002745.2	Adsorption	Receptor	Kuroda et al., Lancet, 2001; Qian et al., BMC Genomics, 2006
tarK	S. aureus N315	294674-296368	no	294674	296368	NC_002745.2	Adsorption	Receptor	Kuroda et al., Lancet, 2001; Qian et al., BMC Genomics, 2006
tagG	S. aureus N315	687038-687850	no	687038	687850	NC_002745.2	Adsorption	Receptor	Kuroda et al., Lancet, 2001
tagH_1	S. aureus N315	685897-686691	yes	685897	686691	NC_002745.2	Adsorption	Receptor	Kuroda et al., Lancet, 2001
tagH_2	S. aureus N315	1935669-1937186	yes	1935669	1937186	NC_002745.2	Adsorption	Receptor	Kuroda et al., Lancet, 2001
tagD/tarD	S. aureus N315	690173-690571	no	690173	690571	NC_002745.2	Adsorption	Receptor	Kuroda et al., Lancet, 2001; Qian et al., BMC Genomics, 2006
msrR (LCP)	S. aureus N315	1366983-1367966	no	1366983	1367966	NC_002745.2	Adsorption	Receptor	Kuroda et al., Lancet, 2001
SA0908 (LCP)	S. aureus N315	1031423-1032640	yes	1031423	1032640	NC_002745.2	Adsorption	Receptor	Kuroda et al., Lancet, 2001
tagU (lytR; LCP) (SA2103)	S. aureus N315	2365947-2366870	no	2365947	2366870	NC_002745.2	Adsorption	Receptor	Kuroda et al., Lancet, 2001
tarM (not in N315) (SA21178_0837)	S. aureus 21178	29451-30932	yes	29451	30932	AGRN01000099.1	Adsorption	Receptor	Kuroda et al., Lancet, 2001
tarS (SA0248) (SA_RS01460)	S. aureus N315	301718-303439	no	301718	303439	NC_002745.2	Adsorption	Receptor	Kuroda et al., Lancet, 2001
tarP	S. aureus N315	2047184-2048167	no	2047184	2048167	NC_002745.2	Adsorption	Receptor	Gerlach et al., Nature, 2018
tagV	S. aureus PS187	24672-27177	no	24672	27177	ARPA01000002.1	Adsorption	Receptor	Winstel et al., Nat. Commun., 2013
tagN	S. aureus PS187	23709-24656	no	23709	24656	ARPA01000002.1	Adsorption	Receptor	Winstel et al., Nat. Commun., 2013
tagD1/tarD1	S. aureus PS187	33581-34753	no	33581	34753	ARPA01000002.1	Adsorption	Receptor	Winstel et al., Nat. Commun., 2013
tagF/tarF	S. aureus PS187	29221-29541	yes	29221	29541	ARPA01000002.1	Adsorption	Receptor	Winstel et al., Nat. Commun., 2013
oatA	S. aureus N315	2645038-2646849	yes	2645038	2646849	NC_002745.2	Adsorption	Receptor	Kuroda et al., Lancet, 2001
cap1 locus	S. aureus M	1-46392	no	1	46392	U10927	Adsorption	Capsule/Occlusion	Luong et al., J. Bacteriology, 2002
cap2 locus	S. aureus Smith diffuse	35263-42369	no	35263	42369	NZ_UHCU01000003.1	Adsorption	Capsule/Occlusion	NCTC 3000 Project
cap5 locus	S. aureus Reynolds and Newman	1-18131	no	1	18131	U81973	Adsorption	Capsule/Occlusion	O’Riordan and Lee, Clin. Microbiol. Rev, 2004
cap8 locus	S. aureus Becker	1-17539	no	1	17539	U73374	Adsorption	Capsule/Occlusion	O’Riordan and Lee, Clin. Microbiol. Rev, 2004
cap1O	S. aureus M	26015-26878	no	26015	26878	U10927	Adsorption	Capsule/Occlusion	Luong et al., J. Bacteriology, 2002
cap1N	S. aureus M	25458-26015	no	25458	26015	U10927	Adsorption	Capsule/Occlusion	Luong et al., J. Bacteriology, 2002
cap1M	S. aureus M	24316-25458	no	24316	25458	U10927	Adsorption	Capsule/Occlusion	Luong et al., J. Bacteriology, 2002
cap1L	S. aureus M	23014-24288	no	23014	24288	U10927	Adsorption	Capsule/Occlusion	Luong et al., J. Bacteriology, 2002
cap1K	S. aureus M	21652-23001	no	21652	23001	U10927	Adsorption	Capsule/Occlusion	Luong et al., J. Bacteriology, 2002
cap1J	S. aureus M	20484-21659	no	20484	21659	U10927	Adsorption	Capsule/Occlusion	Luong et al., J. Bacteriology, 2002
cap1I	S. aureus M	19460-20464	no	19460	20464	U10927	Adsorption	Capsule/Occlusion	Luong et al., J. Bacteriology, 2002
cap1H	S. aureus M	18374-19441	no	18374	19441	U10927	Adsorption	Capsule/Occlusion	Luong et al., J. Bacteriology, 2002
cap1G	S. aureus M	17856-18374	no	17856	18374	U10927	Adsorption	Capsule/Occlusion	Luong et al., J. Bacteriology, 2002
cap1F	S. aureus M	16655-17845	no	16655	17845	U10927	Adsorption	Capsule/Occlusion	Luong et al., J. Bacteriology, 2002
cap1E	S. aureus M	15331-16653	no	15331	16653	U10927	Adsorption	Capsule/Occlusion	Luong et al., J. Bacteriology, 2002
cap1D	S. aureus M	13504-15303	no	13504	15303	U10927	Adsorption	Capsule/Occlusion	Luong et al., J. Bacteriology, 2002
cap1C	S. aureus M	12712-13479	no	12712	13479	U10927	Adsorption	Capsule/Occlusion	Luong et al., J. Bacteriology, 2002
cap1B	S. aureus M	12023-12709	no	12023	12709	U10927	Adsorption	Capsule/Occlusion	Luong et al., J. Bacteriology, 2002
cap1A	S. aureus M	11343-12008	no	11343	12008	U10927	Adsorption	Capsule/Occlusion	Luong et al., J. Bacteriology, 2002
capA/cap8A_1	S. aureus Smith diffuse	35263-35925	no	35263	35925	NZ_UHCU01000003.1	Adsorption	Capsule/Occlusion	NCTC 3000 Project
capB/ywqD	S. aureus Smith diffuse	35937-36644	no	35937	36644	NZ_UHCU01000003.1	Adsorption	Capsule/Occlusion	NCTC 3000 Project
capC_1/ywqE	S. aureus Smith diffuse	36637-37404	no	36637	37404	NZ_UHCU01000003.1	Adsorption	Capsule/Occlusion	NCTC 3000 Project
capD_1	S. aureus Smith diffuse	37437-39260	no	37437	39260	NZ_UHCU01000003.1	Adsorption	Capsule/Occlusion	NCTC 3000 Project
capL_1	S. aureus Smith diffuse	39253-39747	no	39253	39747	NZ_UHCU01000003.1	Adsorption	Capsule/Occlusion	NCTC 3000 Project
capL_2	S. aureus Smith diffuse	39780-40541	no	39780	40541	NZ_UHCU01000003.1	Adsorption	Capsule/Occlusion	NCTC 3000 Project
arnB	S. aureus Smith diffuse	40560-41789	no	40560	41789	NZ_UHCU01000003.1	Adsorption	Capsule/Occlusion	NCTC 3000 Project
wcaJ_1	S. aureus Smith diffuse	41773-42369	no	41773	42369	NZ_UHCU01000003.1	Adsorption	Capsule/Occlusion	NCTC 3000 Project
cap5A	S. aureus Reynolds and Newman	376-1044	no	376	1044	U81973	Adsorption	Capsule/Occlusion	O’Riordan and Lee, Clin. Microbiol. Rev, 2004
cap5B	S. aureus Reynolds and Newman	1060-1746	no	1060	1746	U81973	Adsorption	Capsule/Occlusion	O’Riordan and Lee, Clin. Microbiol. Rev, 2004
cap5C	S. aureus Reynolds and Newman	1749-2513	no	1749	2513	U81973	Adsorption	Capsule/Occlusion	O’Riordan and Lee, Clin. Microbiol. Rev, 2004
cap5D	S. aureus Reynolds and Newman	2533-4356	no	2533	4356	U81973	Adsorption	Capsule/Occlusion	O’Riordan and Lee, Clin. Microbiol. Rev, 2004
cap5E	S. aureus Reynolds and Newman	4346-5374	no	4346	5374	U81973	Adsorption	Capsule/Occlusion	O’Riordan and Lee, Clin. Microbiol. Rev, 2004
cap5F	S. aureus Reynolds and Newman	5381-6496	no	5381	6496	U81973	Adsorption	Capsule/Occlusion	O’Riordan and Lee, Clin. Microbiol. Rev, 2004
cap5G	S. aureus Reynolds and Newman	6500-7624	no	6500	7624	U81973	Adsorption	Capsule/Occlusion	O’Riordan and Lee, Clin. Microbiol. Rev, 2004
cap5H	S. aureus Reynolds and Newman	7627-8253	no	7627	8253	U81973	Adsorption	Capsule/Occlusion	O’Riordan and Lee, Clin. Microbiol. Rev, 2004
cap5I	S. aureus Reynolds and Newman	8258-9367	no	8258	9367	U81973	Adsorption	Capsule/Occlusion	O’Riordan and Lee, Clin. Microbiol. Rev, 2004
cap5J	S. aureus Reynolds and Newman	9381-10547	no	9381	10547	U81973	Adsorption	Capsule/Occlusion	O’Riordan and Lee, Clin. Microbiol. Rev, 2004
cap5K	S. aureus Reynolds and Newman	10540-11745	no	10540	11745	U81973	Adsorption	Capsule/Occlusion	O’Riordan and Lee, Clin. Microbiol. Rev, 2004
cap5L	S. aureus Reynolds and Newman	11746-12951	no	11746	12951	U81973	Adsorption	Capsule/Occlusion	O’Riordan and Lee, Clin. Microbiol. Rev, 2004
cap5M	S. aureus Reynolds and Newman	12962-13519	no	12962	13519	U81973	Adsorption	Capsule/Occlusion	O’Riordan and Lee, Clin. Microbiol. Rev, 2004
cap5N	S. aureus Reynolds and Newman	13519-14406	no	13519	14406	U81973	Adsorption	Capsule/Occlusion	O’Riordan and Lee, Clin. Microbiol. Rev, 2004
cap5O	S. aureus Reynolds and Newman	14460-15722	no	14460	15722	U81973	Adsorption	Capsule/Occlusion	O’Riordan and Lee, Clin. Microbiol. Rev, 2004
cap5P	S. aureus Reynolds and Newman	15769-16944	no	15769	16944	U81973	Adsorption	Capsule/Occlusion	O’Riordan and Lee, Clin. Microbiol. Rev, 2004
cap8A	S. aureus Becker	446-1114	no	446	1114	U73374	Adsorption	Capsule/Occlusion	O’Riordan and Lee, Clin. Microbiol. Rev, 2004
cap8B	S. aureus Becker	1130-1816	no	1130	1816	U73374	Adsorption	Capsule/Occlusion	O’Riordan and Lee, Clin. Microbiol. Rev, 2004
cap8C	S. aureus Becker	1819-2583	no	1819	2583	U73374	Adsorption	Capsule/Occlusion	O’Riordan and Lee, Clin. Microbiol. Rev, 2004
cap8D	S. aureus Becker	2603-4426	no	2603	4426	U73374	Adsorption	Capsule/Occlusion	O’Riordan and Lee, Clin. Microbiol. Rev, 2004
cap8E	S. aureus Becker	4416-5444	no	4416	5444	U73374	Adsorption	Capsule/Occlusion	O’Riordan and Lee, Clin. Microbiol. Rev, 2004
cap8F	S. aureus Becker	5451-6566	no	5451	6566	U73374	Adsorption	Capsule/Occlusion	O’Riordan and Lee, Clin. Microbiol. Rev, 2004
cap8G	S. aureus Becker	6570-7694	no	6570	7694	U73374	Adsorption	Capsule/Occlusion	O’Riordan and Lee, Clin. Microbiol. Rev, 2004
cap8H	S. aureus Becker	7697-8776	no	7697	8776	U73374	Adsorption	Capsule/Occlusion	O’Riordan and Lee, Clin. Microbiol. Rev, 2004
cap8I	S. aureus Becker	8769-10163	no	8769	10163	U73374	Adsorption	Capsule/Occlusion	O’Riordan and Lee, Clin. Microbiol. Rev, 2004
cap8J	S. aureus Becker	10160-10717	no	10160	10717	U73374	Adsorption	Capsule/Occlusion	O’Riordan and Lee, Clin. Microbiol. Rev, 2004
cap8K	S. aureus Becker	10726-11964	no	10726	11964	U73374	Adsorption	Capsule/Occlusion	O’Riordan and Lee, Clin. Microbiol. Rev, 2004
cap8L	S. aureus Becker	11998-13203	no	11998	13203	U73374	Adsorption	Capsule/Occlusion	O’Riordan and Lee, Clin. Microbiol. Rev, 2004
cap8M	S. aureus Becker	13214-13771	no	13214	13771	U73374	Adsorption	Capsule/Occlusion	O’Riordan and Lee, Clin. Microbiol. Rev, 2004
cap8N	S. aureus Becker	13771-14658	no	13771	14658	U73374	Adsorption	Capsule/Occlusion	O’Riordan and Lee, Clin. Microbiol. Rev, 2004
cap8O	S. aureus Becker	14713-15975	no	14713	15975	U73374	Adsorption	Capsule/Occlusion	O’Riordan and Lee, Clin. Microbiol. Rev, 2004
cap8P	S. aureus Becker	16022-17197	no	16022	17197	U73374	Adsorption	Capsule/Occlusion	O’Riordan and Lee, Clin. Microbiol. Rev, 2004
rapZ	S. aureus N315	824108-825019	no	824108	825019	NC_002745.2	Adsorption	Capsule/Occlusion	Azam et al., Appl. Microbiol. Biotechnol., 2018; Kuroda et al., Lancet, 2001
yozB	S. aureus N315	1097121-1097582	no	1097121	1097582	NC_002745.2	Adsorption	Capsule/Occlusion	Azam et al., Appl. Microbiol. Biotechnol., 2018; Kuroda et al., Lancet, 2001
murA2	S. aureus N315	2174362-2175621	yes	2174362	2175621	NC_002745.2	Adsorption	Cell wall	Azam et al., Appl. Microbiol. Biotechnol., 2018; Kuroda et al., Lancet, 2001
sie2009	Lactococcal phage Tuc2009	1339-1860	yes	1339	1860	AF109874.2	Uptake	Superinfection exclusion	Arendt et al., AEM, 1994; McGrath et al., Mol. Microbiol., 2002
hsdR	S. aureus N315	222427-225216	no	222427	225216	NC_002745.2	Biosynthesis	Restriction-modification	Kuroda et al., Lancet, 2001
hsdM1	S. aureus N315	451000-452556	no	451000	452556	NC_002745.2	Biosynthesis	Restriction-modification	Kuroda et al., Lancet, 2001
hsdM2	S. aureus N315	1859152-1860891	no	1859152	1860891	NC_002745.2	Biosynthesis	Restriction-modification	Kuroda et al., Lancet, 2001
hsdS1	S. aureus N315	452549-453760	no	452549	453760	NC_002745.2	Biosynthesis	Restriction-modification	Kuroda et al., Lancet, 2001
hsdS2	S. aureus N315	1857930-1859159	no	1857930	1859159	NC_002745.2	Biosynthesis	Restriction-modification	Kuroda et al., Lancet, 2001
Sau3A (R) (Sau3AI)	S. aureus 3AI	448-1917	no	448	1917	M32470.1	Biosynthesis	Restriction-modification	Seeber et al., Gene, 1990
Sau3A (M) (M.Sau3AI)	S. aureus 3AI	2017-3255	no	2017	3255	M32470.1	Biosynthesis	Restriction-modification	Seeber et al., Gene, 1990
Sau42I	S. aureus 42CR3-L	49-1968	no	49	968	X94423.1	Biosynthesis	Restriction-modification	Dempsey et al., Microbiology, 2005
S.Sau42I	S. aureus 42CR3-L	1949-2962	no	1949	2962	X94423.1	Biosynthesis	Restriction-modification	Dempsey et al., Microbiology, 2005
Sau96I	S. aureus PS96	1524-2309	no	1524	2309	X53096.1	Biosynthesis	Restriction-modification	Szilak et al., NAR, 1990
M.Sau96I	S. aureus PS96	168-1460	no	168	1460	X53096.1	Biosynthesis	Restriction-modification	Szilak et al., NAR, 1990
SauUSI	S. aureus USA300 FPR3757	2614823-2617684	yes	2614823	2617684	NC_007793.1	Biosynthesis	Restriction-modification	Diep et al., Lancet 2006
ardA	S. aureus Mu50	449748-450248	yes	449748	450248	NC_002758.2	Biosynthesis	Restriction-modification	Kuroda et al., Lancet, 2001
cas1	S. aureus 08BA02176	56694-57599	no	56694	57599	NC_018608.1	Biosynthesis	CRISPR/Cas	Golding et al., J. Bacteriol., 2012, Zhao et al., Front. Microbiol., 2018
cas2	S. aureus 08BA02176	57599-57904	no	57599	57904	NC_018608.1	Biosynthesis	CRISPR/Cas	Golding et al., J. Bacteriol., 2012, Zhao et al., Front. Microbiol., 2018
cas10/csm1	S. aureus 08BA02176	57918-60191	no	57918	60191	NC_018608.1	Biosynthesis	CRISPR/Cas	Golding et al., J. Bacteriol., 2012, Zhao et al., Front. Microbiol., 2018
csm2	S. aureus 08BA02176	60194-60619	no	60194	60619	NC_018608.1	Biosynthesis	CRISPR/Cas	Golding et al., J. Bacteriol., 2012, Zhao et al., Front. Microbiol., 2018
csm3	S. aureus 08BA02176	60621-61265	no	60621	61265	NC_018608.1	Biosynthesis	CRISPR/Cas	Golding et al., J. Bacteriol., 2012, Zhao et al., Front. Microbiol., 2018
csm4	S. aureus 08BA02176	61276-62184	no	61276	62184	NC_018608.1	Biosynthesis	CRISPR/Cas	Golding et al., J. Bacteriol., 2012, Zhao et al., Front. Microbiol., 2018
csm5	S. aureus 08BA02176	62187-63209	no	62187	63209	NC_018608.1	Biosynthesis	CRISPR/Cas	Golding et al., J. Bacteriol., 2012, Zhao et al., Front. Microbiol., 2018
csm6	S. aureus 08BA02176	63209-64477	no	63209	64477	NC_018608.1	Biosynthesis	CRISPR/Cas	Golding et al., J. Bacteriol., 2012, Zhao et al., Front. Microbiol., 2018
cas6	S. aureus 08BA02176	64474-65208	no	64474	65208	NC_018608.1	Biosynthesis	CRISPR/Cas	Golding et al., J. Bacteriol., 2012, Zhao et al., Front. Microbiol., 2018
cas3	S. aureus 08BA02176	1638819-1640165	yes	1638819	1640165	NC_018608.1	Biosynthesis	CRISPR/Cas	Golding et al., J. Bacteriol., 2012, Zhao et al., Front. Microbiol., 2018
cas9	S. aureus M06/0171	45349-48510	no	45349	48510	HE980450.1	Biosynthesis	CRISPR/Cas	Golding et al., J. Bacteriol., 2012, Zhao et al., Front. Microbiol., 2018
cI	Staphylococcal phage 23MRA	13413-14126	no	13413	14126	NC_028775	Biosynthesis	Superinfection immunity	Santiago-Rodriguez et al., Front. Microbiol., 2015
cI	Staphylococcal phage 2638A	24962-25582	yes	24962	25582	NC_007051	Biosynthesis	Superinfection immunity	Kwan et al., PNAS, 2005
cI*	Staphylococcal phage 3MRA	36304-36627	no	36304	36627	NC_028917	Biosynthesis	Superinfection immunity	Santiago-Rodriguez et al., Front. Microbiol., 2015
cI	Staphylococcal phage B166	2374-3012	yes	2374	3012	NC_028859	Biosynthesis	Superinfection immunity	Botka et al., Virus Genes, 2015
cI	Staphylococcal phage B236	2029-2748	yes	2029	2748	NC_028915	Biosynthesis	Superinfection immunity	Botka et al., Virus Genes, 2015
cI*	Staphylococcal phage DW2	3460-3669	no	3460	3669	NC_024391	Biosynthesis	Superinfection immunity	Keary et al., Bacteriophage, 2014
cI	Staphylococcal phage JS01	13078-13794	yes	13078	13794	NC_021773	Biosynthesis	Superinfection immunity	Jia et al., Genome Announc., 2013
cI	Staphylococcal phage LH1	29577-30191	yes	29577	30191	JX174275	Biosynthesis	Superinfection immunity	El Haddad and Moineau, AEM, 2013
cI	Staphylococcal phage P954	3387-4103	yes	3387	4103	NC_013195	Biosynthesis	Superinfection immunity	Young and Summers, unpublished, 2009
cI	Staphylococcal phage phi2958PVL	4317-4931	yes	4317	4931	NC_011344	Biosynthesis	Superinfection immunity	Ma et al., J. Clin. Microbiol., 2008
cI	Staphylococcal phage phi5967PVL	3183-3890	yes	3183	3890	NC_019921	Biosynthesis	Superinfection immunity	Zhang et al., FEMS Microbiol. Lett., 2011
cI*	Staphylococcal phage phi7401PVL	5124-5447	yes	5124	5447	NC_020199	Biosynthesis	Superinfection immunity	Mariem et al., BMC Microbiol., 2013
cI (phage phiJB)*	Staphylococcal phage phiJB						Biosynthesis	Superinfection immunity	Varga et al., J. Gen. Virol., 2016
rep1	Staphylococcal phage phiJB	3010-3324	yes	3010	3324	NC_028669	Biosynthesis	Superinfection immunity	Bae et al., Mol. Microbiol., 2006
rep2	Staphylococcal phage phiJB	3476-3712	no	3476	3712	NC_028669	Biosynthesis	Superinfection immunity	Ma et al., unpublished, 2009
cI	Staphylococcal phage phiNM3	3400-4113	yes	3400	4113	NC_008617	Biosynthesis	Superinfection immunity	Sanchini et al., Clin. Microbiol. Infect., 2014
cI*	Staphylococcal phage phiPVL-CN125	n/a	n/a	n/a	n/a	n/a	Biosynthesis	Superinfection immunity	Kaneko et al., Gene, 1998
cI	Staphylococcal phage phiSa119	3385-4101	yes	3385	4101	NC_025460	Biosynthesis	Superinfection immunity	Kwan et al., PNAS, 2005
cI	Staphylococcal phage PVL	26588-27358	yes	26588	27358	NC_002321	Biosynthesis	Superinfection immunity	Chang et al., Virus Genes, 2013
cI*	Staphylococcal phage ROSA	29422-29745	yes	29422	29745	NC_007058	Biosynthesis	Superinfection immunity	Shin et al., unpublished, 2013
cI	Staphylococcal phage SA12	40279-40998	yes	40279	40998	NC_021801	Biosynthesis	Superinfection immunity	Lee et al., unpublished, 2012
cI*	Staphylococcal phage SA13	3749-4081	yes	3749	4081	NC_021863	Biosynthesis	Superinfection immunity	Yoon et al., J. Gen. Virol., 2013
cI*	Staphylococcal phage SMSAP5	17208-17537	no	17208	17537	NC_019513	Biosynthesis	Superinfection immunity	Yoon et al., J. Gen. Virol., 2013
cI	Staphylococcal phage SP5	2340-3071	yes	2340	3071	JX274646	Biosynthesis	Superinfection immunity	Van der Mee-Marquet et al., Infect. Genet. Evol., 2013
cI	Staphylococcal phage SP6	2339-3058	yes	2339	3058	JX274647	Biosynthesis	Superinfection immunity	Van der Mee-Marquet et al., Infect. Genet. Evol., 2013
cI	Staphylococcal phage StauST398-1	42375-43088	no	42375	43088	NC_021326	Biosynthesis	Superinfection immunity	Van der Mee-Marquet et al., Infect. Genet. Evol., 2013
cI	Staphylococcal phage StauST398-2	3696-4409	yes	3696	4409	NC_021323	Biosynthesis	Superinfection immunity	Van der Mee-Marquet et al., Infect. Genet. Evol., 2013
cI*	Staphylococcal phage StauST398-3	2700-3026	yes	2700	3026	NC_021332	Biosynthesis	Superinfection immunity	Van der Mee-Marquet et al., Infect. Genet. Evol., 2013
cI	Staphylococcal phage StauST398-4	3447-4160	yes	3447	4160	NC_023499	Biosynthesis	Superinfection immunity	Lee et al., unpublished, 2012
cI*	Staphylococcal phage StauST398-5	3092-3415	yes	3092	3415	NC_023500	Biosynthesis	Superinfection immunity	Reichholf et al., unpublished, 2007
cI	Staphylococcal phage TEM123	6364-7002	no	6364	7002	NC_017968	Biosynthesis	Superinfection immunity	Reichholf et al., unpublished, 2007
cI	Staphylococcal phage tp310-1	3111-3881	yes	3111	3881	NC_009761	Biosynthesis	Superinfection immunity	Reichholf et al., unpublished, 2007
cI	Staphylococcal phage tp310-2	4440-5126	yes	4440	5126	NC_009762	Biosynthesis	Superinfection immunity	El Haddad et al., unpublished, 2015/2016
cI	Staphylococcal phage tp310-3	4005-4229	no	4005	4229	NC_009763	Biosynthesis	Superinfection immunity	Jeon et al., FEMS Microbiol. Lett., 2014
cI*	Staphylococcal phage vB_SauS_phi2	28221-28550	yes	28221	28550	NC_028862	Biosynthesis	Superinfection immunity	Zou et al., Biosci. Biotechnol. Biochem., 2000
cI	Staphylococcal phage YMC/09/04/R1988	27073-27843	yes	27073	27843	NC_022758	Biosynthesis	Superinfection immunity	Ma et al., J. Clin. Microbiol., 2006
cI	Staphylococcal phage phiPV83	2923-3633	yes	2923	3633	NC_002486	Biosynthesis	Superinfection immunity	Kwan et al., PNAS, 2005
cI	Staphylococcal phage phiPVL108	3434-4150	yes	3434	4150	NC_008689	Biosynthesis	Superinfection immunity	Kwan et al., PNAS, 2005
cI*	Staphylococcal phage 187	25564-25896	yes	25564	25896	NC_007047	Biosynthesis	Superinfection immunity	Kwan et al., PNAS, 2005
cI	Staphylococcal phage 29	29764-30393	yes	29764	30393	NC_007061	Biosynthesis	Superinfection immunity	Kwan et al., PNAS, 2005
cI	Staphylococcal phage 37	30480-31106	yes	30480	31106	NC_007055	Biosynthesis	Superinfection immunity	Kwan et al., PNAS, 2005
cI	Staphylococcal phage 3a	25656-26342	yes	25656	26342	NC_007053	Biosynthesis	Superinfection immunity	Kwan et al., PNAS, 2005
cI	Staphylococcal phage 42e	29939-30658	yes	29939	30658	NC_007052	Biosynthesis	Superinfection immunity	Kwan et al., PNAS, 2005
cI	Staphylococcal phage 47	27163-27777	yes	27163	27777	NC_007054	Biosynthesis	Superinfection immunity	Kwan et al., PNAS, 2005
cI*	Staphylococcal phage 52a	30937-31215	yes	30937	31215	NC_007062	Biosynthesis	Superinfection immunity	Kwan et al., PNAS, 2005
cI	Staphylococcal phage 53	30606-31325	yes	30606	31325	NC_007049	Biosynthesis	Superinfection immunity	Kwan et al., PNAS, 2005
cI*	Staphylococcal phage 55	29298-29627	yes	29298	29627	NC_007060	Biosynthesis	Superinfection immunity	Kwan et al., PNAS, 2005
cI	Staphylococcal phage 69	29406-30125	yes	29406	30125	NC_007048	Biosynthesis	Superinfection immunity	Liu et al., Nat. Biotechnol., 2004
cI*	Staphylococcal phage 71	n/a	n/a	n/a	n/a	n/a	Biosynthesis	Superinfection immunity	Christie et al., Virology, 2010
cI	Staphylococcal phage 77	24441-25208	yes	24441	25208	NC_005356	Biosynthesis	Superinfection immunity	Kwan et al., PNAS, 2005
cI	Staphylococcal phage 80ɑ	3185-3901	yes	3185	3901	NC_009526	Biosynthesis	Superinfection immunity	Kwan et al., PNAS, 2005
cI*	Staphylococcal phage 85	31388-31714	yes	31388	31714	NC_007050	Biosynthesis	Superinfection immunity	Kwan et al., PNAS, 2005
cI*	Staphylococcal phage 88	29382-29696	yes	29382	29696	NC_007063	Biosynthesis	Superinfection immunity	Kwan et al., PNAS, 2005
cI	Staphylococcal phage 92	28556-29275	yes	28556	29275	NC_007064	Biosynthesis	Superinfection immunity	Kwan et al., PNAS, 2005
cI*	Staphylococcal phage 96	29505-29831	yes	29505	29831	NC_007057	Biosynthesis	Superinfection immunity	Kwan et al., PNAS, 2005
cI*	Staphylococcal phage EW	29684-30013	yes	29684	30013	NC_007056	Biosynthesis	Superinfection immunity	Kwan et al., PNAS, 2005
cI*	Staphylococcal phage IPLA35	3579-3833	yes	3579	3833	NC_011612	Biosynthesis	Superinfection immunity	Garcia et al., AEM, 2009
cI	Staphylococcal phage IPLA88	2196-2834	yes	2196	2834	NC_011614	Biosynthesis	Superinfection immunity	Garcia et al., AEM, 2009
cI	Staphylococcal phage phiETA	2342-3058	yes	2342	3058	NC_003288	Biosynthesis	Superinfection immunity	Yamaguchi et al., Mol. Microbiol., 2000
cI*	Staphylococcal phage phiETA2	3733-4065	yes	3733	4065	NC_008798	Biosynthesis	Superinfection immunity	Sawada, unpublished, 2005
cI*	Staphylococcal phage phiETA3	3732-4064	yes	3732	4064	NC_008799	Biosynthesis	Superinfection immunity	Sawada, unpublished, 2005
cI*	Staphylococcal phage phiMR11	2438-2752	yes	2438	2752	NC_010147	Biosynthesis	Superinfection immunity	Matsuzaki et al., J. Infect. Dis., 2003
cI*	Staphylococcal phage phiMR25	3275-3601	yes	3275	3601	NC_010808	Biosynthesis	Superinfection immunity	Hoshiba et al., Arch. Virol., 2010
cI*	Staphylococcal phage phiSLT	3641-3955	yes	3641	3955	NC_002661	Biosynthesis	Superinfection immunity	Narita et al., Gene, 2001
cI	Staphylococcal phage SAP26	27269-27907	yes	27269	27907	NC_014460	Biosynthesis	Superinfection immunity	Rahman et al., unpublished, 2010
cI	Staphylococcal phage X2	30223-30825	yes	30223	30825	NC_007065	Biosynthesis	Superinfection immunity	Kwan et al., PNAS, 2005
AbiA	Lactococcus lactis subsp. lactis ME2	6967-8853	no	6967	8853	U17233	Biosynthesis	Abortive infection	Chopin et al., Current Opinion in Microbiology, 2005
AbiB	Lactococcus lactis subsp. lactis strain IL416	903-1655	no	903	1655	M77708	Biosynthesis	Abortive infection	Chopin et al., Current Opinion in Microbiology, 2005
AbiC	Lactococcus lactis subsp. lactis ME2	25-1056	no	25	1056	M95956	Biosynthesis	Abortive infection	Chopin et al., Current Opinion in Microbiology, 2005
AbiD	Lactococcus lactis subsp. lactis KR5	765-1865	no	765	1865	U10992	Biosynthesis	Abortive infection	Chopin et al., Current Opinion in Microbiology, 2005
AbiD1	Lactococcus lactis subsp. lactis IL964	1230-2285	no	1230	2285	L35176	Biosynthesis	Abortive infection	Chopin et al., Current Opinion in Microbiology, 2005
AbiEi	Lactococcus lactis subsp. lactis DRC3	198-1061	no	198	1061	U36837	Biosynthesis	Abortive infection	Chopin et al., Current Opinion in Microbiology, 2005
AbiEii	Lactococcus lactis subsp. lactis DRC3	1058-1954	no	1058	1954	U36837	Biosynthesis	Abortive infection	Chopin et al., Current Opinion in Microbiology, 2005
AbiF	Lactococcus lactis subsp. lactis DRC3	5296-6324	no	5296	6324	U36837	Biosynthesis	Abortive infection	Chopin et al., Current Opinion in Microbiology, 2005
AbiGi	Lactococcus lactis subsp. cremoris UC653	4376-5125	no	4376	5125	U60336	Biosynthesis	Abortive infection	Chopin et al., Current Opinion in Microbiology, 2005
AbiGii	Lactococcus lactis subsp. cremoris UC653	5128-6321	no	5128	6321	U60336	Biosynthesis	Abortive infection	Chopin et al., Current Opinion in Microbiology, 2005
AbiH	Lactococcus lactis subsp. lactis S94	1095-2135	no	1095	2135	X97651	Biosynthesis	Abortive infection	Chopin et al., Current Opinion in Microbiology, 2005
AbiI	Lactococcus lactis subsp. lactis M138	1238-2236	no	1238	2236	U38973	Biosynthesis	Abortive infection	Chopin et al., Current Opinion in Microbiology, 2005
AbiJ	Lactococcus lactis subsp. lactis UK12922	174-1022	no	174	1022	U41294	Biosynthesis	Abortive infection	Chopin et al., Current Opinion in Microbiology, 2005
AbiK	Lactococcus lactis subsp. lactis W-1	3297-5096	yes	3297	5096	U35629	Biosynthesis	Abortive infection	Chopin et al., Current Opinion in Microbiology, 2005
AbiLi	Lactococcus lactis subsp. lactis UK19161	550-1926	no	550	1926	U94520	Biosynthesis	Abortive infection	Chopin et al., Current Opinion in Microbiology, 2005
AbiLii	Lactococcus lactis subsp. lactis UK19161	1939-2832	no	1939	2832	U94520	Biosynthesis	Abortive infection	Chopin et al., Current Opinion in Microbiology, 2005
AbiN	Lactococcus lactis subsp. cremoris S114	4036-4572	no	4036	4572	Y11901	Biosynthesis	Abortive infection	Chopin et al., Current Opinion in Microbiology, 2005
AbiO	unknown	714-2333	no	714	2333	I61427	Biosynthesis	Abortive infection	Chopin et al., Current Opinion in Microbiology, 2005; Prevots and Ritzenthaler, J. Dairy Sci., 1998
AbiP	Lactococcus lactis subsp. lactis IL1403	9239-9973	no	9239	9973	U90222	Biosynthesis	Abortive infection	Chopin et al., Current Opinion in Microbiology, 2005
AbiQ	Lactococcus lactis subsp. lactis W-37	3611-4162	no	3611	4162	AF001314	Biosynthesis	Abortive infection	Chopin et al., Current Opinion in Microbiology, 2005
AbiR	Lactococcus lactis subsp. lactis KR2	1-660	no	1	660	AF216814	Biosynthesis	Abortive infection	Chopin et al., Current Opinion in Microbiology, 2005
AbiR	Lactococcus lactis subsp. lactis KR2	1116-1610	no	1116	1610	AF216814	Biosynthesis	Abortive infection	Chopin et al., Current Opinion in Microbiology, 2005
AbiR	Lactococcus lactis subsp. lactis KR2	1820-2374	no	1820	2374	AF216814	Biosynthesis	Abortive infection	Chopin et al., Current Opinion in Microbiology, 2005
AbiR	Lactococcus lactis subsp. lactis KR2	2804-3565	yes	2804	3565	AF216814	Biosynthesis	Abortive infection	Chopin et al., Current Opinion in Microbiology, 2005
AbiR	Lactococcus lactis subsp. lactis KR2	5277-6167	no	5277	6167	AF216814	Biosynthesis	Abortive infection	Chopin et al., Current Opinion in Microbiology, 2005
AbiR	Lactococcus lactis subsp. lactis KR2	7568-10120	yes	7568	10120	AF216814	Biosynthesis	Abortive infection	Chopin et al., Current Opinion in Microbiology, 2005
AbiR	Lactococcus lactis subsp. lactis KR2	10122-11318	yes	10122	11318	AF216814	Biosynthesis	Abortive infection	Chopin et al., Current Opinion in Microbiology, 2005
AbiR	Lactococcus lactis subsp. lactis KR2	11315-13777	yes	11315	13777	AF216814	Biosynthesis	Abortive infection	Chopin et al., Current Opinion in Microbiology, 2005
AbiR	Lactococcus lactis subsp. lactis KR2	14002-14892	no	14002	14892	AF216814	Biosynthesis	Abortive infection	Chopin et al., Current Opinion in Microbiology, 2005
AbiR	Lactococcus lactis subsp. lactis KR2	15865-16152	no	15865	16152	AF216814	Biosynthesis	Abortive infection	Chopin et al., Current Opinion in Microbiology, 2005
AbiTi	Lactococcus lactis subsp. lactis WS1	1175-1558	no	1175	1558	AF483000	Biosynthesis	Abortive infection	Chopin et al., Current Opinion in Microbiology, 2005
AbiTii	Lactococcus lactis subsp. lactis WS1	1569-2210	no	1569	2210	AF483000	Biosynthesis	Abortive infection	Chopin et al., Current Opinion in Microbiology, 2005
AbiU	Lactococcus lactis subsp. lactis UK21371	1071-2840	no	1071	2840	AF188839	Biosynthesis	Abortive infection	Chopin et al., Current Opinion in Microbiology, 2005
gmk	S. aureus N315	1191032-1191655	no	1191032	1191655	NC_002745.2	Biosynthesis	Abortive infection	Azam et al., Appl. Microbiol. Biotechnol., 2018; Kuroda et al., Lancet, 2001
rpoA	S. aureus N315	2295111-2296055	yes	2295111	2296055	NC_002745.2	Biosynthesis	Abortive infection	Azam et al., Appl. Microbiol. Biotechnol., 2018; Kuroda et al., Lancet, 2001
stk2	S. aureus N315	85585-87093	no	85585	87093	NC_002745.2	Biosynthesis	Abortive infection	Kuroda et al., Lancet, 2001, Depardieu et al., Cell Host and Microbe, 2016
dut	phage 80ɑ	13894-14406	no	13894	14406	NC_009526	Assembly	Assembly interference	Christie et al., Virology, 2010
stl	N315 SaPIn1	2070412-2071086	no	2070412	2071086	NC_002745.2	Assembly	Assembly interference	Kuroda et al., Lancet, 2001
ppi	N315 SaPIn1	2065678-2066058	yes	2065678	2066058	NC_002745.2	Assembly	Assembly interference	Kuroda et al., Lancet, 2001
cpmA	N315 SaPIn1	2063659-2064237	yes	2063659	2064237	NC_002745.2	Assembly	Assembly interference	Kuroda et al., Lancet, 2001
cpmB	N315 SaPIn1	2063423-2063641	yes	2063423	2063641	NC_002745.2	Assembly	Assembly interference	Kuroda et al., Lancet, 2001
ptiA	N315 SaPIn1	2062501-2062842	yes	2062501	2062842	NC_002745.2	Assembly	Assembly interference	Kuroda et al., Lancet, 2001
ptiB	N315 SaPIn1	2064249-2064590	yes	2064249	2064590	NC_002745.2	Assembly	Assembly interference	Kuroda et al., Lancet, 2001
ptiM	N315 SaPIn1	2062845-2063372	yes	2062845	2063372	NC_002745.2	Assembly	Assembly interference	Kuroda et al., Lancet, 2001
drmD (type I)	Bacillus sp. 278922_107	333607-336789	no	333607	336789	NZ_KI911354.1	Biosynthesis	DISARM	Ofir et al., Nat. Microbiol., 2018
drmMI (type I)	Bacillus sp. 278922_107	327382-330867	no	327382	330867	NZ_KI911354.1	Biosynthesis	DISARM	Ofir et al., Nat. Microbiol., 2018
drmA (type I)	Bacillus sp. 278922_107	311695-315003	yes	311695	315003	NZ_KI911354.1	Biosynthesis	DISARM	Ofir et al., Nat. Microbiol., 2018
drmB (type I)	Bacillus sp. 278922_107	309903-311690	yes	309903	311690	NZ_KI911354.1	Biosynthesis	DISARM	Ofir et al., Nat. Microbiol., 2018
drmC (type I)	Bacillus sp. 278922_107	309131-309913	yes	309131	309913	NZ_KI911354.1	Biosynthesis	DISARM	Ofir et al., Nat. Microbiol., 2018
drmA (type II)	Bacillus sp. MSP5.4	69987-73346	yes	69987	73346	NZ_JXAP01000007.1	Biosynthesis	DISARM	Ofir et al., Nat. Microbiol., 2018
drmB (type II)	Bacillus sp. MSP5.4	68246-70015	yes	68246	70015	NZ_JXAP01000007.1	Biosynthesis	DISARM	Ofir et al., Nat. Microbiol., 2018
drmC (type II)	Bacillus sp. MSP5.4	67523-68245	yes	67523	68245	NZ_JXAP01000007.1	Biosynthesis	DISARM	Ofir et al., Nat. Microbiol., 2018
drmMII (type II)	Bacillus sp. MSP5.4	66174-67511	yes	66174	67511	NZ_JXAP01000007.1	Biosynthesis	DISARM	Ofir et al., Nat. Microbiol., 2018
drmE (type II)	Bacillus sp. MSP5.4	73351-75747	yes	73351	75747	NZ_JXAP01000007.1	Biosynthesis	DISARM	Ofir et al., Nat. Microbiol., 2018
brxA (type I)	Bacillus cereus H3081.97	102409-103011	yes	102409	103011	NZ_ABDL02000007.1	Biosynthesis	BREX	Goldfarb et al., EMBO J., 2015
brxB (type I)	Bacillus cereus H3081.97	101829-102407	yes	101829	102407	NZ_ABDL02000007.1	Biosynthesis	BREX	Goldfarb et al., EMBO J., 2015
brxC (type I)	Bacillus cereus H3081.97	98223-101801	yes	98223	101801	NZ_ABDL02000007.1	Biosynthesis	BREX	Goldfarb et al., EMBO J., 2015
pglX (type I)	Bacillus cereus H3081.97	94624-98163	yes	94624	98163	NZ_ABDL02000007.1	Biosynthesis	BREX	Goldfarb et al., EMBO J., 2015
pglZ (type I)	Bacillus cereus H3081.97	91980-94544	yes	91980	94544	NZ_ABDL02000007.1	Biosynthesis	BREX	Goldfarb et al., EMBO J., 2015
brxL (type I)	Bacillus cereus H3081.97	89926-91956	yes	89926	91956	NZ_ABDL02000007.1	Biosynthesis	BREX	Goldfarb et al., EMBO J., 2015
ThsA	Staphylococcus aureus S1	6531-7982	no	6531	7982	AUPS01000015.1	Biosynthesis	Thoeris	Doron et al., Science, 2018
ThsB (i)	Staphylococcus aureus S1	9138-9746	no	9138	9746	AUPS01000015.1	Biosynthesis	Thoeris	Doron et al., Science, 2018
ThsB (ii)	Staphylococcus aureus S1	8076-9110	no	8076	9110	AUPS01000015.1	Biosynthesis	Thoeris	Doron et al., Science, 2018
HamA	Staphylococcus aureus BSAR58	393245-394159	yes	393245	394159	CHEJ01000001.1	Biosynthesis	Hachiman	Doron et al., Science, 2018
HamB	Staphylococcus aureus BSAR58	392400-393245	yes	392400	393245	CHEJ01000001.1	Biosynthesis	Hachiman	Doron et al., Science, 2018
SduA	Bacillus cereus B4264	955148-956290	yes	955148	956290	CP001176.1	Biosynthesis	Shedu	Doron et al., Science, 2018
GajA	Staphylococcus aureus subsp. aureus Mu50	457910-460099	yes	457910	460099	BA000017.4	Biosynthesis	Gabija	Doron et al., Science, 2018
GajB	Staphylococcus aureus subsp. aureus Mu50	456120-457913	yes	456120	457913	BA000017.4	Biosynthesis	Gabija	Doron et al., Science, 2018
PtuA	Bacillus cereus m1293	91939-93198	yes	91939	93198	ACLS01000104.1	Biosynthesis	Septu	Doron et al., Science, 2018
PtuB	Bacillus cereus m1293	91175-91753	yes	91175	91753	ACLS01000104.1	Biosynthesis	Septu	Doron et al., Science, 2018
LmuA	Staphylococcus aureus subsp. aureus TCH130	10338-11273	yes	10338	11273	ACHD01000027.1	Biosynthesis	Lamassu	Doron et al., Science, 2018
LmuB	Staphylococcus aureus subsp. aureus TCH130	9566-10345	yes	9566	10345	ACHD01000027.1	Biosynthesis	Lamassu	Doron et al., Science, 2018
ZorA	Pseudomonas aeruginosa PA7	6238298-6240424	yes	6238298	6240424	CP000744.1	Biosynthesis	Zorya	Doron et al., Science, 2018
ZorB	Pseudomonas aeruginosa PA7	6237534-6238298	yes	6237534	6238298	CP000744.1	Biosynthesis	Zorya	Doron et al., Science, 2018
ZorC	Pseudomonas aeruginosa PA7	6235525-6237471	yes	6235525	6237471	CP000744.1	Biosynthesis	Zorya	Doron et al., Science, 2018
ZorD	Pseudomonas aeruginosa PA7	6232483-6235515	yes	6232483	6235515	CP000744.1	Biosynthesis	Zorya	Doron et al., Science, 2018
ZorE	Enterobacter cloacae MNCRE12	158296-159387	no	158296	159387	JYME01000006.1	Biosynthesis	Zorya	Doron et al., Science, 2018
KwaA	Staphylococcus epidermidis NIHLM018	22218-22778	yes	22218	22778	AKGY01000003.1	Biosynthesis	Kiwa	Doron et al., Science, 2018
KwaB	Staphylococcus epidermidis NIHLM018	22790-23740	yes	22790	23740	AKGY01000003.1	Biosynthesis	Kiwa	Doron et al., Science, 2018
DruA	Acidibacillus ferrooxidans ITV01	23658-24893	no	23658	24893	LPVJ01000027.1	Biosynthesis	Druantia	Doron et al., Science, 2018
DruB	Bacillus cereus LK9	12597-14105	yes	12597	14105	LDUP01000008.1	Biosynthesis	Druantia	Doron et al., Science, 2018
DruC	Bacillus cereus LK9	10588-12576	yes	10588	12576	LDUP01000008.1	Biosynthesis	Druantia	Doron et al., Science, 2018
DruD	Bacillus cereus LK9	9624-10574	yes	9624	10574	LDUP01000008.1	Biosynthesis	Druantia	Doron et al., Science, 2018
DruE	Bacillus cereus LK9	4236-9563	yes	4236	9563	LDUP01000008.1	Biosynthesis	Druantia	Doron et al., Science, 2018
DruM	Clostridia bacterium BRH_c25	13070-14206	no	13070	14206	LOES01000090.1	Biosynthesis	Druantia	Doron et al., Science, 2018
DruF	Clostridia bacterium BRH_c25	2777-4804	no	2777	4804	LOES01000090.1	Biosynthesis	Druantia	Doron et al., Science, 2018
DruG	n/a	n/a	n/a	n/a	n/a	n/a	Biosynthesis	Druantia	Doron et al., Science, 2018
DruH	n/a	n/a	n/a	n/a	n/a	n/a	Biosynthesis	Druantia	Doron et al., Science, 2018
JetA	Bacillus cereus Q1	1011449-1012831	no	1011449	1012831	CP000227.1	Biosynthesis	Wadjet	Doron et al., Science, 2018
JetB	Bacillus cereus Q1	1012841-1013434	no	1012841	1013434	CP000227.1	Biosynthesis	Wadjet	Doron et al., Science, 2018
JetC	Bacillus cereus Q1	1013391-1016726	no	1013391	1016726	CP000227.1	Biosynthesis	Wadjet	Doron et al., Science, 2018
JetD	Bacillus cereus Q1	1016686-1017915	no	1016686	1017915	CP000227.1	Biosynthesis	Wadjet	Doron et al., Science, 2018
cyclase	Staphylococcus aureus #32S	2638440625	n/a	n/a	n/a	Ga0078613_106571	Biosynthesis	CBASS	Millman et al., Nat. Microbiol., 2020
type I cyclase	Staphylococcus aureus 144_S7	2667274917	n/a	n/a	n/a	Ga0111770_1149	Biosynthesis	CBASS	Millman et al., Nat. Microbiol., 2020
type I effector	Staphylococcus aureus 144_S7	2667274918	n/a	n/a	n/a	Ga0111770_1150	Biosynthesis	CBASS	Millman et al., Nat. Microbiol., 2020
type III cyclase	Staphylococcus aureus DEU28	2736304366	n/a	n/a	n/a	Ga0130311_101824	Biosynthesis	CBASS	Millman et al., Nat. Microbiol., 2020
type III HORMA1	Staphylococcus aureus DEU28	2736304367	n/a	n/a	n/a	Ga0130311_101825	Biosynthesis	CBASS	Millman et al., Nat. Microbiol., 2020
type III TRIP13	Staphylococcus aureus DEU28	2736304368	n/a	n/a	n/a	Ga0130311_101826	Biosynthesis	CBASS	Millman et al., Nat. Microbiol., 2020
type III effector	Staphylococcus aureus DEU28	2736304370	n/a	n/a	n/a	Ga0130311_101828	Biosynthesis	CBASS	Millman et al., Nat. Microbiol., 2020
type III exonuclease	Staphylococcus aureus DEU28	2736304371	n/a	n/a	n/a	Ga0130311_101829	Biosynthesis	CBASS	Millman et al., Nat. Microbiol., 2020
type III HORMA1	Staphylococcus aureus DEU35	2736313196	n/a	n/a	n/a	Ga0130313_103581	Biosynthesis	CBASS	Millman et al., Nat. Microbiol., 2020
type III cyclase	Staphylococcus aureus DEU35	2736313197	n/a	n/a	n/a	Ga0130313_103582	Biosynthesis	CBASS	Millman et al., Nat. Microbiol., 2020
Retron-TIR	Shigella dysenteriae NCTC2966	n/a	n/a	n/a	n/a	WP_005025120.1*	Biosynthesis	Retron-TIR	Gao et al., Science, 2020
Ec67	Escherichia coli NCTC8623	n/a	n/a	n/a	n/a	WP_000169432.1	Biosynthesis	Retron-TOPRIM	Gao et al., Science, 2020
Nuc_deoxy + retron	Escherichia coli BL21	n/a	n/a	n/a	n/a	WP_001034589.1	Biosynthesis	Nuc_deoxy + retron	Gao et al., Science, 2020
Ec86	Escherichia coli BL21	n/a	n/a	n/a	n/a	WP_001320043.1	Biosynthesis	Nuc_deoxy + retron	Gao et al., Science, 2020
Ec78	Escherichia coli ECONIH5	n/a	n/a	n/a	n/a	WP_001549208.1	Biosynthesis	Retron + ATPase + HNH	Gao et al., Science, 2020
ptuA	Escherichia coli ECONIH5	n/a	n/a	n/a	n/a	WP_001549209.1	Biosynthesis	Retron + ATPase + HNH	Gao et al., Science, 2020
ptuB	Escherichia coli ECONIH5	n/a	n/a	n/a	n/a	WP_001549210.1	Biosynthesis	Retron + ATPase + HNH	Gao et al., Science, 2020
drt1a	Klebsiella pneumoniae NCTC9143	n/a	n/a	n/a	n/a	WP_115196278.1	Biosynthesis	RT-nitrilase (UG1)	Gao et al., Science, 2020
drt1b	Klebsiella pneumoniae NCTC9143	n/a	n/a	n/a	n/a	WP_040189938.1	Biosynthesis	RT-nitrilase (UG1)	Gao et al., Science, 2020
drt2	Salmonella enterica NCTC8273	n/a	n/a	n/a	n/a	WP_012737279.1	Biosynthesis	RT (UG2)	Gao et al., Science, 2020
drt3a	Escherichia coli ECOR12	n/a	n/a	n/a	n/a	WP_087902017.1	Biosynthesis	RT (UG3) + RT (UG8)	Gao et al., Science, 2020
drt3b	Escherichia coli ECOR12	n/a	n/a	n/a	n/a	WP_062891751.1	Biosynthesis	RT (UG3) + RT (UG8)	Gao et al., Science, 2020
drt4	Escherichia coli 21-C8-A	n/a	n/a	n/a	n/a	GCK53192.1	Biosynthesis	RT (UG15)	Gao et al., Science, 2020
drt5	Escherichia coli KTE25	n/a	n/a	n/a	n/a	WP_001524904.1	Biosynthesis	RT (UG16)	Gao et al., Science, 2020
rdrA	Citrobacter rodentium DBS100	n/a	n/a	n/a	n/a	WP_012906049.1	Biosynthesis	ATPase + deaminase	Gao et al., Science, 2020
rdrB	Citrobacter rodentium DBS100	n/a	n/a	n/a	n/a	WP_012906048.1	Biosynthesis	ATPase + deaminase	Gao et al., Science, 2020
rdrA	Pluralibacter gergoviae ATCC33028	n/a	n/a	n/a	n/a	WP_155731552.1	Biosynthesis	ATPase + deaminase	Gao et al., Science, 2020
rdrB	Pluralibacter gergoviae ATCC33028	n/a	n/a	n/a	n/a	WP_064360593.1	Biosynthesis	ATPase + deaminase	Gao et al., Science, 2020
rdrD	Pluralibacter gergoviae ATCC33028	n/a	n/a	n/a	n/a	WP_064360592.1	Biosynthesis	ATPase + deaminase	Gao et al., Science, 2020
apeA	Escherichia coli NCTC8008	n/a	n/a	n/a	n/a	WP_000706972.1	Biosynthesis	ApeA (HEPN)	Gao et al., Science, 2020
avs1a	Erwinia piriflorinigrans CFBP5888	n/a	n/a	n/a	n/a	WP_023654314.1	Biosynthesis	MBL + protease-STAND	Gao et al., Science, 2020
avs1b	Erwinia piriflorinigrans CFBP5888	n/a	n/a	n/a	n/a	WP_084007836.1*	Biosynthesis	MBL + protease-STAND	Gao et al., Science, 2020
avs1c	Erwinia piriflorinigrans CFBP5888	n/a	n/a	n/a	n/a	WP_023654316.1	Biosynthesis	MBL + protease-STAND	Gao et al., Science, 2020
avs2	Escherichia coli NCTC9087	n/a	n/a	n/a	n/a	WP_063118745.1	Biosynthesis	STAND	Gao et al., Science, 2020
avs3a	Salmonella enterica NCTC13175	n/a	n/a	n/a	n/a	WP_126523998.1	Biosynthesis	DUF4297-STAND	Gao et al., Science, 2020
avs3b	Salmonella enterica NCTC13175	n/a	n/a	n/a	n/a	WP_126523997.1*	Biosynthesis	DUF4297-STAND	Gao et al., Science, 2020
avs4	Escherichia coli NCTC11132	n/a	n/a	n/a	n/a	WP_044068927.1	Biosynthesis	Mrr-STAND	Gao et al., Science, 2020
avs5	Escherichia coli NCTC13384	n/a	n/a	n/a	n/a	WP_001515187.1	Biosynthesis	SIR2-STAND	Gao et al., Science, 2020
dsr1	Escherichia coli NCTC9112	n/a	n/a	n/a	n/a	WP_029488749.1	Biosynthesis	SIR2-DUF4020	Gao et al., Science, 2020
dsr2	Cronobacter sakazakii NCTC8155	n/a	n/a	n/a	n/a	WP_015387030.1*	Biosynthesis	SIR2	Gao et al., Science, 2020
SIR2 + HerA	Escherichia coli NCTC11129	n/a	n/a	n/a	n/a	WP_021577683.1	Biosynthesis	SIR2 + HerA	Gao et al., Science, 2020
herA	Escherichia coli NCTC11129	n/a	n/a	n/a	n/a	WP_021577682.1	Biosynthesis	SIR2 + HerA	Gao et al., Science, 2020
DUF4297 + HerA	Escherichia coli NCTC11131	n/a	n/a	n/a	n/a	WP_016239654.1	Biosynthesis	DUF4297 + HerA	Gao et al., Science, 2020
herA	Escherichia coli NCTC11131	n/a	n/a	n/a	n/a	WP_016239655.1	Biosynthesis	DUF4297 + HerA	Gao et al., Science, 2020
tmn	Escherichia coli ECOR25	n/a	n/a	n/a	n/a	WP_001683567.1	Biosynthesis	Transmembrane ATPase	Gao et al., Science, 2020
qatA	Escherichia coli NCTC9009	n/a	n/a	n/a	n/a	STG85056.1	Biosynthesis	ATPase + QueC + TatD	Gao et al., Science, 2020
qatB	Escherichia coli NCTC9010	n/a	n/a	n/a	n/a	STG85057.1	Biosynthesis	ATPase + QueC + TatD	Gao et al., Science, 2020
qatC	Escherichia coli NCTC9011	n/a	n/a	n/a	n/a	STG85058.1	Biosynthesis	ATPase + QueC + TatD	Gao et al., Science, 2020
qatD	Escherichia coli NCTC9012	n/a	n/a	n/a	n/a	STG85059.1	Biosynthesis	ATPase + QueC + TatD	Gao et al., Science, 2020
hhe	Escherichia coli ATCC43886	n/a	n/a	n/a	n/a	WP_032200272.1	Biosynthesis	DUF4011-helicase-Vsr	Gao et al., Science, 2020
mzaA	Salmonella enterica NCTC5773	n/a	n/a	n/a	n/a	VEA06816.1*	Biosynthesis	MutL + Z1 + DUF + AIPR	Gao et al., Science, 2020
mzaB	Salmonella enterica NCTC5773	n/a	n/a	n/a	n/a	VEA06814.1	Biosynthesis	MutL + Z1 + DUF + AIPR	Gao et al., Science, 2020
mzaC	Salmonella enterica NCTC5773	n/a	n/a	n/a	n/a	VEA06812.1	Biosynthesis	MutL + Z1 + DUF + AIPR	Gao et al., Science, 2020
mzaD	Salmonella enterica NCTC5773	n/a	n/a	n/a	n/a	VEA06810.1	Biosynthesis	MutL + Z1 + DUF + AIPR	Gao et al., Science, 2020
mzaE	Salmonella enterica NCTC5773	n/a	n/a	n/a	n/a	VEA06808.1	Biosynthesis	MutL + Z1 + DUF + AIPR	Gao et al., Science, 2020
terY	Citrobacter gillenii NCTC9094	n/a	n/a	n/a	n/a	WP_115257868.1	Biosynthesis	vWA + PP2C + STK-OB	Gao et al., Science, 2020
vWA + PP2C + STK-OB	Citrobacter gillenii NCTC9094	n/a	n/a	n/a	n/a	WP_115257869.1	Biosynthesis	vWA + PP2C + STK-OB	Gao et al., Science, 2020
vWA + PP2C + STK-OB (2)	Citrobacter gillenii NCTC9094	n/a	n/a	n/a	n/a	WP_115257870.1	Biosynthesis	vWA + PP2C + STK-OB	Gao et al., Science, 2020
upx	Salmonella enterica NCTC6026	n/a	n/a	n/a	n/a	WP_060647174.1	Biosynthesis	DUF1887	Gao et al., Science, 2020
ppl	Escherichia coli NCTC8620	n/a	n/a	n/a	n/a	STM52149.1	Biosynthesis	Phosphoesterase-ATPase	Gao et al., Science, 2020
ietA	Escherichia coli ECOR52	n/a	n/a	n/a	n/a	WP_000385105.1	Biosynthesis	ATPase + protease	Gao et al., Science, 2020
ietS	Escherichia coli ECOR52	n/a	n/a	n/a	n/a	WP_001551050.1	Biosynthesis	ATPase + protease	Gao et al., Science, 2020
Restriction-like system	Escherichia coli ECOR58	n/a	n/a	n/a	n/a	WP_000860009.1	Biosynthesis	Restriction-like system	Gao et al., Science, 2020
Restriction-like system	Escherichia coli ECOR58	n/a	n/a	n/a	n/a	WP_001044652.1	Biosynthesis	Restriction-like system	Gao et al., Science, 2020
Restriction-like system	Escherichia coli ECOR58	n/a	n/a	n/a	n/a	WP_001207938.1	Biosynthesis	Restriction-like system	Gao et al., Science, 2020
Restriction-like system	Escherichia coli ECOR58	n/a	n/a	n/a	n/a	WP_000985714.1	Biosynthesis	Restriction-like system	Gao et al., Science, 2020
